# Supplementary material for: rs495139 in the TYMS-ENOSF1 Region and Risk of Ovarian Carcinoma of Mucinous Histology
Source: Int J Mol Sci. 2018 Aug 21;19(9):2473. doi: 10.3390/ijms19092473 (PMC6163881; doi:10.3390/ijms19092473)
Supplement: Supplementary file 1 [file ijms-19-02473-s001.zip]

Archive with 1 entries (1 files):
- ijms-330135-SI.pdf
